# Supplementary material for: Inhibition of NOS1 promotes the interferon response of melanoma cells
Source: J Transl Med. 2022 May 10;20:205. doi: 10.1186/s12967-022-03403-w (PMC9092760; doi:10.1186/s12967-022-03403-w)
Supplement: Supplementary file 2 — Additional file 2: Table S1. GSEA result of the transcriptome data. [file 12967_2022_3403_MOESM2_ESM.xlsx]

## Sheet: GSEA Result 
Geneset	Size	P-value	Q-value	ES	NES	Leading Edge
KEGG TYPE I DIABETES MELLITUS	36	0.00e0	0.00e0	0.82	2.65	tags=50%, list=4%, signal=48%
KEGG AUTOIMMUNE THYROID DISEASE	34	0.00e0	0.00e0	0.83	2.65	tags=56%, list=7%, signal=52%
KEGG GRAFT VERSUS HOST DISEASE	26	0.00e0	0.00e0	0.88	2.64	tags=65%, list=4%, signal=63%
KEGG ALLOGRAFT REJECTION	28	0.00e0	0.00e0	0.86	2.64	tags=64%, list=7%, signal=60%
KEGG VIRAL MYOCARDITIS	63	0.00e0	0.00e0	0.71	2.59	tags=40%, list=4%, signal=38%
KEGG ANTIGEN PROCESSING AND PRESENTATION	62	0.00e0	0.00e0	0.7	2.54	tags=39%, list=6%, signal=36%
KEGG CELL ADHESION MOLECULES CAMS	122	0.00e0	0.00e0	0.62	2.52	tags=27%, list=5%, signal=26%
KEGG ASTHMA	24	0.00e0	0.00e0	0.83	2.46	tags=46%, list=6%, signal=43%
KEGG INTESTINAL IMMUNE NETWORK FOR IGA PRODUCTION	37	0.00e0	0.00e0	0.69	2.26	tags=49%, list=17%, signal=41%
KEGG ECM RECEPTOR INTERACTION	78	0.00e0	0.00e0	0.6	2.26	tags=33%, list=7%, signal=31%
KEGG SMALL CELL LUNG CANCER	83	0.00e0	0.00e0	0.59	2.25	tags=27%, list=10%, signal=24%
KEGG LEISHMANIA INFECTION	65	0.00e0	0.00e0	0.61	2.24	tags=35%, list=12%, signal=31%
KEGG FOCAL ADHESION	188	0.00e0	0.00e0	0.49	2.13	tags=30%, list=12%, signal=27%
KEGG PRION DISEASES	29	9.80e-5	5.81e-4	0.67	2.07	tags=31%, list=6%, signal=29%
KEGG JAK STAT SIGNALING PATHWAY	121	0.00e0	0.00e0	0.5	2.03	tags=42%, list=24%, signal=32%
KEGG HEMATOPOIETIC CELL LINEAGE	70	2.49e-4	1.30e-3	0.51	1.89	tags=29%, list=9%, signal=26%
KEGG PATHWAYS IN CANCER	313	0.00e0	0.00e0	0.4	1.84	tags=21%, list=13%, signal=19%
KEGG CYTOKINE CYTOKINE RECEPTOR INTERACTION	208	1.84e-5	1.26e-4	0.42	1.83	tags=38%, list=24%, signal=30%
KEGG MELANOMA	67	9.39e-4	4.37e-3	0.49	1.79	tags=22%, list=11%, signal=20%
KEGG PROSTATE CANCER	87	6.28e-4	3.00e-3	0.46	1.77	tags=23%, list=11%, signal=21%
KEGG REGULATION OF ACTIN CYTOSKELETON	202	2.39e-4	1.28e-3	0.38	1.67	tags=23%, list=12%, signal=21%
KEGG HUNTINGTONS DISEASE	170	4.55e-4	2.30e-3	-0.37	-1.64	tags=34%, list=20%, signal=27%
KEGG PARKINSONS DISEASE	119	4.27e-5	2.63e-4	-0.45	-1.87	tags=36%, list=20%, signal=29%
KEGG GLUTATHIONE METABOLISM	47	4.97e-4	2.44e-3	-0.53	-1.87	tags=32%, list=12%, signal=28%
KEGG BASAL TRANSCRIPTION FACTORS	33	1.64e-4	9.42e-4	-0.61	-1.97	tags=42%, list=18%, signal=35%
KEGG OXIDATIVE PHOSPHORYLATION	124	0.00e0	0.00e0	-0.47	-1.98	tags=38%, list=20%, signal=31%
KEGG HOMOLOGOUS RECOMBINATION	27	1.84e-4	1.02e-3	-0.64	-1.99	tags=56%, list=22%, signal=44%
KEGG NUCLEOTIDE EXCISION REPAIR	43	2.07e-5	1.37e-4	-0.59	-2.03	tags=42%, list=14%, signal=36%
KEGG RNA DEGRADATION	56	4.15e-5	2.63e-4	-0.56	-2.05	tags=45%, list=19%, signal=36%
KEGG PURINE METABOLISM	143	0.00e0	0.00e0	-0.49	-2.1	tags=38%, list=17%, signal=32%
KEGG PROTEASOME	42	0.00e0	0.00e0	-0.62	-2.14	tags=64%, list=29%, signal=46%
KEGG AMINOACYL TRNA BIOSYNTHESIS	41	0.00e0	0.00e0	-0.64	-2.2	tags=61%, list=19%, signal=50%
KEGG RNA POLYMERASE	28	0.00e0	0.00e0	-0.72	-2.25	tags=57%, list=15%, signal=49%
KEGG DNA REPLICATION	35	0.00e0	0.00e0	-0.71	-2.35	tags=57%, list=14%, signal=49%
KEGG PYRIMIDINE METABOLISM	89	0.00e0	0.00e0	-0.61	-2.41	tags=48%, list=17%, signal=40%
KEGG SPLICEOSOME	123	0.00e0	0.00e0	-0.58	-2.43	tags=54%, list=27%, signal=40%
KEGG RIBOSOME	86	0.00e0	0.00e0	-0.64	-2.53	tags=59%, list=21%, signal=47%
